# Supplementary material for: Identification and functional characterization of the German cockroach, Blattella germanica, short interspersed nuclear elements
Source: PLoS One. 2022 Jun 13;17(6):e0266699. doi: 10.1371/journal.pone.0266699 (PMC9191728; doi:10.1371/journal.pone.0266699)
Supplement: S1 Script — (PY) [file pone.0266699.s003.py]

# Python 2.x syntax

from __future__ import print_function

genome_file = open("PYGN01.fa", "r")
sequences_file = open("tRNAscan_PYGN01_sequences.fa", "a+")

genome_file.seek(111111)
print(">", genome_file.read(1000), file=sequences_file)
genome_file.seek(222222)
print(">", genome_file.read(1000), file=sequences_file)
genome_file.seek(333333)
print(">", genome_file.read(1000), file=sequences_file)
genome_file.seek(444444)
print(">", genome_file.read(1000), file=sequences_file)

# et cetera


# Every coordinate (111111, 222222 etc.) was taken from the tRNAscan output with 
# help of regular expressions and table processor (MS Excel or Libre Office Calc).
# The extracted coordinates where then injected into the python script as
# arguments to the seek function.

# "1000" is the number of nucleotides which should be added to the first nucleotide with known coordinate.

# tRNAscan_PYGN01_sequences.fa - output file with sequences from genome by known coordinates
# a+ is the extended write identifier (every script iteration adds the sequence to the end of file).
